# Supplementary material for: Integrated metabolomic and transcriptomic analysis reveals the biosynthesis mechanism of dihydrochalcones in sweet tea (Lithocarpus litseifolius)
Source: Front Plant Sci. 2025 Aug 4;16:1629266. doi: 10.3389/fpls.2025.1629266 (PMC12358465; doi:10.3389/fpls.2025.1629266)
Supplement: Supplementary file 2 [file Table1.xlsx]

## Sheet: Table S1
Supplementary Table S1. List of candidate transcription factors involved in the DHC biosynthesis pathway in magenta-, black-, green-, and brown-coded modules.
Gene	Transcription factor	Module
LPO10G006800.1	ARF	magenta
LPO06G204200.1	B3	magenta
LPO05G240200.1	BED-type(Zn)	magenta
LPO03G088800.1	BED-type(Zn)	magenta
LPO10G059100.1	BED-type(Zn)	magenta
LPO08G205900.1	BES1	magenta
LPO08G276100.1	BTB-POZ-MATH	magenta
LPO07G183800.1	C2H2	magenta
LPO06G119600.1	C2H2	magenta
LPO09G095900.1	C2H2	magenta
LPO02G069800.1	C2H2	magenta
LPO08G125600.1	C3H	magenta
LPO11G123900.1	CCHC(Zn)	magenta
LPO03G138400.1	CCHC(Zn)	magenta
LPO08G141600.1	DBB	magenta
LPO05G138200.1	ERF	magenta
LPO12G177100.1	ERF	magenta
LPO02G126700.1	FAR1	magenta
LPO07G048400.1	FAR1	magenta
LPO05G263500.1	FHA-SMAD	magenta
LPO05G222800.4	G2-like	magenta
LPO01G176200.1	GRAS	magenta
LPO06G180400.1	GRAS	magenta
LPO05G206500.6	HD-ZIP	magenta
LPO02G021700.1	MYB	magenta
LPO10G013300.1	MYB	magenta
LPO10G093000.1	MYB_related	magenta
LPO07G233100.5	MYB_related	magenta
LPO06G226500.1	NF-YB	magenta
LPO02G101200.1	SBP	magenta
LPO04G152100.1	SBP	magenta
LPO08G216300.1	TCP	magenta
LPO02G439400.1	TCP	magenta
LPO12G122400.2	Trihelix	magenta
LPO03G253100.1	WD40-like	magenta
LPO12G087300.1	WD40-like	magenta
LPO07G175600.1	WD40-like	magenta
LPO05G111200.1	WD40-like	magenta
LPO02G404800.1	WRKY	magenta
LPO02G381300.2	YABBY	magenta
LPO06G215900.1	ZF-HD	magenta
LPO12G100100.1	bHLH	magenta
LPO09G104000.1	bHLH	magenta
LPO03G082400.1	bHLH	magenta
LPO12G034400.1	ARR-B	black
LPO08G119600.1	ARR-B	black
LPO09G175100.2	ARR-B	black
LPO11G172500.1	B3	black
LPO12G001500.1	BBR-BPC	black
LPO08G273300.1	BED-type(Zn)	black
LPO12G064400.1	BED-type(Zn)	black
LPO04G226600.1	BED-type(Zn)	black
LPO06G207000.1	BTB-POZ	black
LPO12G030000.1	C2H2	black
LPO09G182800.1	C2H2	black
LPO08G245300.1	C2H2	black
LPO06G242300.1	C2H2	black
LPO03G226200.1	C2H2	black
LPO02G406700.1	C2H2	black
LPO05G297500.1	C2H2	black
LPO08G212200.1	C2H2	black
LPO09G026600.1	C2H2	black
LPO04G121400.1	C2H2	black
LPO05G044900.2	C2H2	black
LPO02G415500.1	C2H2	black
LPO11G105000.1	C2H2	black
LPO07G103300.1	C2H2	black
LPO01G031600.3	C3H	black
LPO11G077100.1	CCHC(Zn)	black
LPO02G091200.1	CCHC(Zn)	black
LPO02G458500.1	CHROMO-DOMAIN	black
LPO09G054600.1	CO-like	black
LPO09G130900.1	DBB;PLATZ	black
LPO02G159000.1	Dof	black
LPO02G355800.1	Dof	black
LPO09G155800.1	ERF	black
LPO05G076400.1	ERF	black
LPO11G249200.1	FAR1	black
LPO07G048600.2	FAR1	black
LPO06G149700.1	FHA-SMAD	black
LPO03G158800.1	GRAS	black
LPO02G369500.1	GRAS	black
LPO02G013100.1	HD-ZIP	black
LPO05G074500.1	HD-ZIP	black
LPO05G082600.2	HD-ZIP	black
LPO02G261300.1	HRT-like	black
LPO09G102300.1	MIKC_MADS	black
LPO11G108100.1	MIKC_MADS	black
LPO08G217600.1	MIKC_MADS	black
LPO07G232300.1	MYB	black
LPO05G023400.1	MYB	black
LPO03G070200.1	MYB_related	black
LPO09G112000.3	MYB_related	black
LPO02G151000.1	NAC	black
LPO05G206600.1	NF-YA	black
LPO07G214800.1	NF-YB	black
LPO05G015900.1	NF-YB	black
LPO04G309700.1	NF-YC	black
LPO01G127500.1	PAZ-Argonaute	black
LPO08G119500.1	PHD	black
LPO08G240700.1	PHD	black
LPO05G223100.1	PHD	black
LPO04G099000.1	RB	black
LPO04G128500.1	Trihelix	black
LPO09G041000.1	WD40-like	black
LPO02G158900.1	WD40-like	black
LPO09G156100.1	WD40-like	black
LPO10G162800.1	WOX	black
LPO04G212100.1	WRKY	black
LPO06G066900.1	WRKY	black
LPO08G001300.1	WRKY	black
LPO07G217600.1	WRKY	black
LPO12G120400.1	WRKY	black
LPO02G159300.1	bHLH	black
LPO10G068100.1	bHLH	black
LPO03G128600.1	bZIP	black
LPO12G173100.1	bZIP	black
LPO04G030900.1	A20-like	green
LPO11G161700.1	B3	green
LPO09G068100.1	BED-type(Zn)	green
LPO01G057600.1	C2H2	green
LPO05G204800.1	C2H2	green
LPO02G406800.1	C2H2	green
LPO03G242200.1	C2H2	green
LPO04G336300.2	C2H2	green
LPO10G061700.1	C2H2	green
LPO05G174400.1	C2H2	green
LPO02G415000.1	C2H2	green
LPO01G203600.2	C2H2	green
LPO08G075400.1	C2H2	green
LPO08G155300.1	C3H	green
LPO04G149100.2	CCHC(Zn)	green
LPO04G221700.1	CCHC(Zn)	green
LPO11G237000.1	CHROMO-DOMAIN	green
LPO02G112500.1	CO-like	green
LPO02G235200.1	CO-like	green
LPO04G197300.1	EIL	green
LPO08G104900.1	ERF	green
LPO12G210500.1	ERF	green
LPO02G100000.1	FAR1	green
LPO02G038300.1	G2-like	green
LPO09G113200.1	GATA	green
LPO08G119700.1	GRAS	green
LPO02G240400.1	GRAS	green
LPO08G270900.1	GRAS	green
LPO01G116400.1	GRAS	green
LPO05G210400.1	LBD	green
LPO03G212600.1	MIKC_MADS	green
LPO09G135600.1	MYB	green
LPO02G359300.1	MYB	green
LPO04G215400.1	MYB_related	green
LPO03G267600.2	MYB_related	green
LPO04G009700.1	MYB_related	green
LPO09G038100.1	NAC	green
LPO06G147800.1	NAC	green
LPO07G024900.1	NAC	green
LPO08G183700.1	Nin-like	green
LPO09G157300.2	PHD	green
LPO06G257200.1	SBP	green
LPO09G083500.1	SET	green
LPO04G244700.1	SET	green
LPO06G245800.1	TCP	green
LPO12G074300.1	TCP	green
LPO12G112000.3	TUBBY	green
LPO03G123200.1	Trihelix	green
LPO08G224300.1	WD40-like	green
LPO06G121100.1	WD40-like	green
LPO11G040400.2	WD40-like	green
LPO03G030600.1	WD40-like	green
LPO06G184200.1	WD40-like	green
LPO07G155400.1	WD40-like	green
LPO02G283600.1	WD40-like	green
LPO08G130900.1	WRKY	green
LPO02G290500.2	bHLH	green
LPO11G205800.1	bHLH	green
LPO10G006900.1	bHLH	green
LPO08G199300.1	bHLH	green
LPO08G166200.1	bHLH	green
LPO03G129100.1	bHLH	green
LPO10G198300.1	bZIP	green
LPO02G337100.1	A20-like	brown
LPO01G194200.2	AP2	brown
LPO04G084700.1	ARR-B	brown
LPO06G081400.1	AUX-IAA	brown
LPO06G179100.1	BTB-POZ	brown
LPO04G154200.1	C2H2	brown
LPO01G227400.1	C2H2	brown
LPO11G055300.1	C2H2	brown
LPO08G260100.1	C2H2	brown
LPO12G064000.1	C2H2	brown
LPO08G155000.2	C2H2	brown
LPO02G059800.1	C2H2	brown
LPO02G410100.1	C2H2	brown
LPO08G296400.1	C2H2	brown
LPO06G142300.1	C2H2	brown
LPO05G277100.1	C2H2	brown
LPO09G173900.1	C2H2	brown
LPO03G257200.1	C2H2	brown
LPO01G094700.1	C3H	brown
LPO08G075100.2	CCHC(Zn)	brown
LPO03G005600.1	CCHC(Zn)	brown
LPO10G088800.1	CO-like	brown
LPO02G129700.1	ERF	brown
LPO02G208300.1	ERF	brown
LPO06G237900.1	ERF	brown
LPO01G130400.1	FHA-SMAD	brown
LPO04G066900.1	GRAS	brown
LPO12G078000.1	HSF	brown
LPO12G023800.1	JmjC	brown
LPO05G125800.1	LisH	brown
LPO03G246200.1	MYB	brown
LPO06G186300.1	MYB	brown
LPO02G260900.1	MYB_related	brown
LPO05G255900.1	MYB_related	brown
LPO02G168900.1	MYB_related	brown
LPO10G065600.1	MYB_related	brown
LPO09G119800.1	NAC	brown
LPO12G027800.1	NAC	brown
LPO07G079600.1	NAC	brown
LPO02G090900.1	Nin-like	brown
LPO12G202100.1	PHD	brown
LPO03G191100.1	PHD	brown
LPO03G244600.1	PHD	brown
LPO10G243800.1	SET	brown
LPO09G083200.1	SET	brown
LPO03G280800.1	TCP	brown
LPO11G012000.1	TIFY	brown
LPO03G161700.4	TIFY	brown
LPO06G216500.1	TUBBY	brown
LPO08G278400.1	WD40-like	brown
LPO01G195400.1	WD40-like	brown
LPO11G006300.1	WD40-like	brown
LPO02G370600.1	WD40-like	brown
LPO06G182900.1	WD40-like	brown
LPO07G133200.1	WRKY	brown
LPO02G361500.1	WRKY	brown
LPO12G086500.1	WRKY	brown
LPO04G220200.1	bHLH	brown
LPO01G048100.1	bHLH	brown
LPO02G027800.1	bZIP	brown
LPO12G088000.1	bZIP	brown
LPO08G162900.1	bZIP	brown
LPO02G132000.1	bZIP	brown

## Sheet: Table S2
Supplementary Table S2. Putative BGCs in DHCs biosynthesis of L. polystachyus using PLANTSMASH.
Gene ID	Gene family	Cluster	Record	Type	From	To	Size (kb)	Core domains
LPO02G267900.1	4CL	Cluster 16	Chr 2	Saccharide	67892103	67894275	2.172	AMP-binding, Amino_oxidase, UDPGT_2
LPO06G257100.1	4CL	Cluster 42	Chr 6	Fatty_acid-Alkaloid	62404685	62409507	4.822	AMP-binding, Dimerisation, Methyltransf_2, Str_synth, Transferase
LPO09G138800.2	4CL	Cluster 59	Chr 9	Saccharide-Alkaloid	28287355	28297077	9.722	AMP-binding, BBE, Cellulose_synt, FAD_binding_4
LPO03G248100.1	CDBR	Cluster 23	Chr 3	Cyclopeptide	73747970	73752597	4.627	BURP
LPO10G233100.1	CDBR	Cluster 7	Chr 10	Putative	61974378	61980076	5.698	ADH_N_2, ADH_zinc_N, adh_short
LPO10G233300.1	CDBR	Cluster 7	Chr 10	Putative	61994979	61998528	3.549	ADH_N_2, ADH_zinc_N, adh_short
LPO10G233400.1	CDBR	Cluster 7	Chr 10	Putative	62015465	62034701	19.236	ADH_N_2, ADH_zinc_N, adh_short
LPO10G233500.1	CDBR	Cluster 7	Chr 10	Putative	62036284	62040337	4.053	ADH_N_2, ADH_zinc_N, adh_short
LPO10G233800.1	CDBR	Cluster 7	Chr 10	Putative	62069681	62074563	4.882	ADH_N_2, ADH_zinc_N, adh_short
LPO10G233900.1	CDBR	Cluster 7	Chr 10	Putative	62094963	62098716	3.753	ADH_N_2, ADH_zinc_N, adh_short
LPO10G234100.2	CDBR	Cluster 7	Chr 10	Putative	62118361	62121532	3.171	ADH_N_2, ADH_zinc_N, adh_short
LPO10G234200.1	CDBR	Cluster 7	Chr 10	Putative	62183167	62188235	5.068	ADH_N_2, ADH_zinc_N, adh_short
LPO10G234900.1	CDBR	Cluster 7	Chr 10	Putative	62322872	62325205	2.333	ADH_N_2, ADH_zinc_N, adh_short
LPO08G161000.1	CHS	Cluster 52	Chr 8	Saccharide-Polyketide	50371085	50373510	2.425	Chal_sti_synt_N, Dimerisation, Methyltransf_2, UDPGT_2, adh_short
LPO04G229300.1	P2'GT	Cluster 30	Chr 4	Saccharide-Terpene	66931430	66933005	1.575	Terpene_synth, Terpene_synth_C, UDPGT_2
LPO04G229800.1	P2'GT	Cluster 30	Chr 4	Saccharide-Terpene	66999908	67001323	1.415	Terpene_synth, Terpene_synth_C, UDPGT_2
LPO04G230100.1	P2'GT	Cluster 30	Chr 4	Saccharide-Terpene	67069750	67071325	1.575	Terpene_synth, Terpene_synth_C, UDPGT_2
LPO04G230200.1	P2'GT	Cluster 30	Chr 4	Saccharide-Terpene	67077413	67078828	1.415	Terpene_synth, Terpene_synth_C, UDPGT_2
LPO10G097100.1	C3H	Cluster 5	Chr 10	Saccharide	19124809	19132323	7.514	ADH_N_2, UDPGT_2, p450
